# Supplementary material for: Improving video surveillance systems in banks using deep learning techniques
Source: Sci Rep. 2023 May 16;13:7911. doi: 10.1038/s41598-023-35190-9 (PMC10188611; doi:10.1038/s41598-023-35190-9)
Supplement: Supplementary file 1 — Supplementary Information 1. [file 41598_2023_35190_MOESM1_ESM.zip]

Archive with 2,327 entries (2,321 files):
- data.yaml
- test/
- test/images/
- test/images/-robber-with-knife-attacking-shoulder-bag-robber-or-thief-holding-1097982938_jpg.rf.5e0ed7086a407d83cc1edab95c0a2347.jpg
- test/images/12-brad-INGLOURIOUS-B-415_jpg.rf.43d9080d949b422c94f51a946cfd67fe.jpg
- test/images/169-1697990_road-warrior-combat-knife-combat-knife-transparent-hd_png.rf.43eedcb33d51e6ae31d09a959e8217ea.jpg
- test/images/305355109_jpg.rf.12ade91ea1064e8211bbde255c3a95e8.jpg
- test/images/32472ED8-8A08-49F5-9A2AB70DA387E5B7_source_jpg.rf.5cc59d66870ae056f5b4615b31bdfaef.jpg
- test/images/40796560_jpg.rf.22853a143e7a0436dee2f83e92fe6364.jpg
- test/images/6235773f2742b-image_jpg.rf.648c3af3d5c5f2f64ff8849e7e8168a9.jpg
- test/images/800px-M16A2_noBG_jpg.rf.2741c1fd11a128cb84f2ff485b180c9c.jpg
- test/images/9-3-1024x576_jpg.rf.f80a5d200be4c4efa748024dae817838.jpg
- test/images/ABYSS_NH_LH_-JPG_jpg.rf.f56a8015c1a80c7e9417252242355361.jpg
- test/images/AK203_assault_rifle_2_1200x768_png.rf.535a9ccd9cb49d11d783fc2a5162dd77.jpg
- test/images/AR-15_jpg.rf.a99b581fc9b1366d5a19c458d819248d.jpg
- test/images/Capture-2-1280x720_png.rf.078e135179c6f9d806f51101d5dde3d4.jpg
- test/images/Capture_JPG.rf.2febd2ce4744cce2f5226c7961b9d3c9.jpg
- test/images/Kalashnikov-Kord-800x534_jpg.rf.15859ede6c2614442bd42dcfb7521e23.jpg
- test/images/M21-Banner-no-bases-767x472_jpg.rf.5a45dd854df2f7803a91108c67b7d641.jpg
- test/images/U52377925f1944801a675946ca86f5244b_jpg.rf.23f9722ddb26583f7857048acdd0f213.jpg
- test/images/armas--1004-_jpg.rf.0a96e08673b0a0584bf300934cc9d7fe.jpg
- test/images/armas--103-_jpg.rf.02029ec27466cddb78d70c8c733a9c92.jpg
- test/images/armas--106-_jpg.rf.bebb303a689fbac8f8bd32e05f2aa97b.jpg
- test/images/armas--1061-_jpg.rf.8fff66aac21cf596a192f929409a8e5b.jpg
- test/images/armas--1065-_jpg.rf.cdad25c2f7fabeaae5813805b9f2c0c5.jpg
- test/images/armas--1076-_jpg.rf.e66a9e0f2881fe12a2de661aeab29b3e.jpg
- test/images/armas--1078-_jpg.rf.daf30fbefd624be0749ee20019a6b83f.jpg
- test/images/armas--1079-_jpg.rf.c183ea1848caf34836f995900677aa84.jpg
- test/images/armas--2503-_jpg.rf.c630b3aca1cbcf1e88f3a35b29c89a31.jpg
- test/images/armas--2504-_jpg.rf.2a8bf7c06f2b3dba61797619cc95502b.jpg
- test/images/armas--2532-_jpg.rf.e51ef2e01e17da71c9d280a8e64d0e60.jpg
- test/images/armas--2534-_jpg.rf.7b38d456c1a9421830a6117b4020bc32.jpg
- test/images/armas--2535-_jpg.rf.ce16bd4d91bd38e6cc8e6acc81daec7a.jpg
- test/images/armas--2536-_jpg.rf.9cf9f21ebe07653851a91e63ed8df618.jpg
- test/images/armas--2537-_jpg.rf.e4412251f2070b950be061f24c250174.jpg
- test/images/armas--2538-_jpg.rf.fade40fdd5b10cdbd4e0604de0a1618a.jpg
- test/images/armas--2539-_jpg.rf.0559b359f5e56346b90b3e73c0b7544e.jpg
- test/images/armas--2540-_jpg.rf.4a71dde216c906425c74eb7698c022f5.jpg
- test/images/armas--2541-_jpg.rf.39ce055e4b6641b2eb4b11de86f49653.jpg
- test/images/armas--2542-_jpg.rf.2cb347eb02d7ba30844729f62ea49812.jpg
- test/images/armas--2543-_jpg.rf.df291560aa55f29593bdfaadb9f1262f.jpg
- test/images/armas--2544-_jpg.rf.c93b036676748ab7d9f93663670a4770.jpg
- test/images/armas--2545-_jpg.rf.4a2cc0acad52b40310802efd50ad1802.jpg
- test/images/armas--2546-_jpg.rf.a9503d0ebc74cd01b68f89297d1d1ec7.jpg
- test/images/armas--2547-_jpg.rf.bab0f2a4cfa08f3f9ef3a6194b6d67ed.jpg
- test/images/armas--2548-_jpg.rf.cf7fa5a3a5a859a7de540ffcf0fc05c0.jpg
- test/images/armas--2550-_jpg.rf.62034900efe2b36467d740453cb5f433.jpg
- test/images/armas--2559-_jpg.rf.e542b33a3cbd1802bdecb04171e2df4a.jpg
- test/images/armas--256-_jpg.rf.84e79620c2f70e08eb7ab73cec6db5dd.jpg
- test/images/armas--2560-_jpg.rf.735239c32df0e8871600b6537dde1b9d.jpg
- test/images/armas--2561-_jpg.rf.3f17b1da4aba8a49437bed99ab12262d.jpg
- test/images/armas--2562-_jpg.rf.df78d57883fd2501c5a47c26826d87ad.jpg
- test/images/armas--2563-_jpg.rf.a56eede3591f99ed8568c09dad36b0c3.jpg
- test/images/armas--2564-_jpg.rf.6c5637872bdcb5a14b9ffb277c4196ed.jpg
- test/images/armas--2566-_jpg.rf.ff4c3326a96f063eb2aa46d861c3ced0.jpg
- test/images/armas--2567-_jpg.rf.b6d20352bd93b5123d84b9c9086423d6.jpg
- test/images/armas--2568-_jpg.rf.00bb789d312a246a0a07e96451050f68.jpg
- test/images/armas--2569-_jpg.rf.60196bf79ae8882d399601c3171f1ffb.jpg
- test/images/armas--2570-_jpg.rf.a0dcdae7f12eb3a51d3c7eff2a64d859.jpg
- test/images/armas--2571-_jpg.rf.499bc44890b9a46a0e80a886657f5f26.jpg
- test/images/armas--2572-_jpg.rf.855882bf5e9d0ac8a8e1a04d2aeb87e4.jpg
- test/images/armas--2573-_jpg.rf.edc55b05b731a919c33cb35f1b612a31.jpg
- test/images/armas--2574-_jpg.rf.2f26004325f9e9977c12b19d383b666a.jpg
- test/images/armas--2575-_jpg.rf.59e6ef7ee5ff14fc9392f288768cefbb.jpg
- test/images/armas--2576-_jpg.rf.138f9774570597c7fec99e0a88ae4be1.jpg
- test/images/armas--2577-_jpg.rf.e50f76e90fcc7d505eb4f0c347668737.jpg
- test/images/armas--2578-_jpg.rf.9f492de27826822c9fd483ccea5c822e.jpg
- test/images/armas--2579-_jpg.rf.2d67e3ce93a7c779f015bb71801d1d9c.jpg
- test/images/armas--2580-_jpg.rf.fd9668cd139ed6f935a751bbef7f92c9.jpg
- test/images/armas--2582-_jpg.rf.66eacabcb67aaff320738ac220f8f783.jpg
- test/images/armas--2583-_jpg.rf.2f1892727efbc8a626f59f9f3c4d88d5.jpg
- test/images/armas--2584-_jpg.rf.9de07be892630c0798d1fa8a7b905d03.jpg
- test/images/armas--2585-_jpg.rf.33d283e4a07a76d7de1d28024326e2a9.jpg
- test/images/armas--2586-_jpg.rf.f45e5d36ba2f70eee5e2c5e2434161e4.jpg
- test/images/armas--2587-_jpg.rf.5e64b20d8ac6479150628e2ea5ef49a9.jpg
- test/images/armas--2588-_jpg.rf.14b223af353372a30ef8fc01b4db7f83.jpg
- test/images/armas--2847-_jpg.rf.76f26c2ec5fbff98b75c61b000372833.jpg
- test/images/armas--2848-_jpg.rf.88e2dca4cb3286258849110f8424d882.jpg
- test/images/armas--2853-_jpg.rf.0c949be9cfb151aa4dc6ec61921cbad9.jpg
- test/images/armas--2857-_jpg.rf.457870da9e04eb4a4578917bfbf9034c.jpg
- test/images/armas--2859-_jpg.rf.4e4c90b1f5eaed40af4846f67796cc02.jpg
- test/images/armas--286-_jpg.rf.e6eeaed6211ec3ae776956a07ab6fde9.jpg
- test/images/armas--2862-_jpg.rf.4d1bf50cb6d1a99987f8318581407607.jpg
- test/images/armas--2863-_jpg.rf.3f50c1cc6e7d72713db50977a7337704.jpg
- test/images/armas--2864-_jpg.rf.5d8a8fa10dd078fce5fc9483420329de.jpg
- test/images/armas--2866-_jpg.rf.29132a465f58956738c7c2b0c7255f62.jpg
- test/images/armas--2869-_jpg.rf.e9105d050a89bdd517f78d55d703a31a.jpg
- test/images/armas--2871-_jpg.rf.94c33f3898a7c702028ff0eee27b8b31.jpg
- test/images/armas--2878-_jpg.rf.462a334ca914333c385ff36872bed3d2.jpg
- test/images/armas--2882-_jpg.rf.a3703e08140ec2979376301ae634602b.jpg
- test/images/armas--2884-_jpg.rf.f7f3a1dc99e5d9d376eb0ebc8bb95b2c.jpg
- test/images/armas--2889-_jpg.rf.9972a94a7377c8153d37a12e04c575c0.jpg
- test/images/armas--2933-_jpg.rf.456dc4535d6b12e4dfa0cd05555fbb3e.jpg
- test/images/armas--2939-_jpg.rf.39307272d4c876dd1260333921d6584d.jpg
- test/images/armas--2941-_jpg.rf.c0cb832b0339160e8c85fd4271ed1624.jpg
- test/images/armas--2942-_jpg.rf.875ea538d60de49422b3ce1972f01d13.jpg
- test/images/armas--2962-_jpg.rf.9c25aaea34ae763fa8ad40c1d390a0e2.jpg
- test/images/armas--2965-_jpg.rf.b5a13f1f6af8d029488f241e1ca7bdee.jpg
- test/images/armas--297-_jpg.rf.12f8acb66f4b60bfbd69f799b34dd6c4.jpg
- test/images/armas--2971-_jpg.rf.209ad71421bf2fbdd5b07607bf35cde7.jpg
- test/images/armas--298-_jpg.rf.7ce0b82f461f49e32f33b7211d6865a0.jpg
- test/images/armas--2992-_jpg.rf.e802d654374649af86860b31b6fa5e0a.jpg
- test/images/armas--2993-_jpg.rf.332016b66c7a9396cfa8fb6117c57032.jpg
- test/images/armas--2995-_jpg.rf.873cfa9329bca5170383d295cac8be61.jpg
- test/images/armas--30-_jpg.rf.47942e9b8009ac9ac07f7eab4234ab9b.jpg
- test/images/armas--330-_jpg.rf.db540608250920c116fb456246e230b4.jpg
- test/images/armas--332-_jpg.rf.41de5e5073e06f5655f5abe4229bd6b7.jpg
- test/images/armas--338-_jpg.rf.ba9236bb4f886719ea88cf6a2e05d2b4.jpg
- test/images/armas--34-_jpg.rf.7bd8e47dbf37b91b31fdeb8061269948.jpg
- test/images/armas--347-_jpg.rf.1fa0aae8b0af75fbc1c42dfe6a21d20c.jpg
- test/images/armas--349-_jpg.rf.485067c1ad267f2d65fcb9ea9ca4e371.jpg
- test/images/armas--35-_jpg.rf.eccd66de60be400d09f269c58cc1b897.jpg
- test/images/armas--351-_jpg.rf.aecdd591ac814a499cd108aed46b88e1.jpg
- test/images/armas--352-_jpg.rf.7d915967cec145a39aa326aa8661d79c.jpg
- test/images/armas--360-_jpg.rf.5116f37c1cae7f28814ad7592ee1827f.jpg
- test/images/armas--365-_jpg.rf.67c0511196f37e0f754c20df422897f6.jpg
- test/images/armas--366-_jpg.rf.80ccddb03c45fe43f8cf39f8d0db58f6.jpg
- test/images/armas--367-_jpg.rf.5df66b5f46cb2115db1c4d3f5827b260.jpg
- test/images/armas--372-_jpg.rf.c8e64b0fd8f4e689959fef5c9e3637a1.jpg
- test/images/armas--373-_jpg.rf.974845eed0d9d1c9a07fe2cba63d98db.jpg
- test/images/armas--376-_jpg.rf.8e89cf4e347ae64d6cc10f807a727afd.jpg
- test/images/armas--378-_jpg.rf.52296feea77c5e02ec29ca56c89638ac.jpg
- test/images/armas--379-_jpg.rf.6e0bd03a1a63997b031710111834f0b3.jpg
- test/images/armas--391-_jpg.rf.193f5645b21b9cc56c2a9fb02329316d.jpg
- test/images/armas--394-_jpg.rf.08e9db0f69f3c470a9b40b96a99961f7.jpg
- test/images/armas--397-_jpg.rf.c7afe3f3927d27a42dfce7dcd306849d.jpg
- test/images/armas--398-_jpg.rf.876e6a1cd1e516f3e5d6bd2c5e9ece14.jpg
- test/images/armas--4-_jpg.rf.e9a04f20967290b232d09d0207aac5a7.jpg
- test/images/armas--400-_jpg.rf.623ba139518b1c0b82a67982b99f4810.jpg
- test/images/armas--401-_jpg.rf.dcb0e6e31801567a7d3db8cdb0f63932.jpg
- test/images/armas--402-_jpg.rf.9add89edc3e4d3ea3dd17f036589a3db.jpg
- test/images/armas--403-_jpg.rf.bccd2304e5a9412c2d477303eb68dc36.jpg
- test/images/armas--406-_jpg.rf.2d5cc9f79ecf30e7f49ed972c9c9ec7e.jpg
- test/images/armas--408-_jpg.rf.97c841db0cdb4647466bed3a8c8b9f8f.jpg
- test/images/armas--41-_jpg.rf.b8771100b59ab4f3ddb08f0f193dde8a.jpg
- test/images/armas--413-_jpg.rf.47dbbf4c2a11758989708249baa53c2d.jpg
- test/images/armas--414-_jpg.rf.bafe3606d55054d6552b3d27c9b49b56.jpg
- test/images/armas--415-_jpg.rf.695bcc1b2207e2f63c094f62c992b41f.jpg
- test/images/armas--418-_jpg.rf.79d4a8aba39f4638032959eef962e1e4.jpg
- test/images/armas--421-_jpg.rf.38eeca2f4ee37285d0f65322d8159ab7.jpg
- test/images/armas--422-_jpg.rf.78905a320a7785009f1479f6983e961e.jpg
- test/images/armas--426-_jpg.rf.0957706d84ad1ba733d38bdc621b6e19.jpg
- test/images/armas--436-_jpg.rf.a95d9446b47be45ad0d0f6c4edb247a0.jpg
- test/images/armas--454-_jpg.rf.ce6bc67c0377b474cba77b6db57404d6.jpg
- test/images/armas--466-_jpg.rf.3106951f00655ebe09aa58247105e617.jpg
- test/images/armas--479-_jpg.rf.f295981f0654534cd77ef04d8f9b5cdb.jpg
- test/images/armas--5-_jpg.rf.f7e72ffeea73e064ce9b451507448aa3.jpg
- test/images/armas--506-_jpg.rf.7658d85fd01f9f31ead7847ca80e8add.jpg
- test/images/armas--508-_jpg.rf.75cfc082412171ae2c7e251157d02c5c.jpg
- test/images/armas--510-_jpg.rf.d8efcb7da66103a1c6421b8d0459a620.jpg
- test/images/armas--549-_jpg.rf.d4f4e2407e2fceeccf808a5d1c0312a3.jpg
- test/images/armas--582-_jpg.rf.a7c8737aef07b21ec5aed2749d362239.jpg
- test/images/armas--589-_jpg.rf.fc572a40bfa1a794aa7e9b443a0678e1.jpg
- test/images/armas--600-_jpg.rf.8ab375d93798c77148c31843a9b9e3e2.jpg
- test/images/armas--609-_jpg.rf.dc1f3947b33ef0bf270a61053d3fc077.jpg
- test/images/armas--630-_jpg.rf.40428109ff447f945a77ee8c5b27fe64.jpg
- test/images/armas--656-_jpg.rf.e31dc32b4e20670cdbd454e33f09a49c.jpg
- test/images/armas--658-_jpg.rf.7c688294d171f44a0f3e81445555b741.jpg
- test/images/armas--663-_jpg.rf.4c4c491e337ae04901983ee7aa029dda.jpg
- test/images/armas--689-_jpg.rf.0e9d45a459765980897eca77279cfcc2.jpg
- test/images/armas--696-_jpg.rf.bcafadab9d713696d06daf13e387cdef.jpg
- test/images/armas--697-_jpg.rf.7d82dc1f6277f25bf055b0741113ce33.jpg
- test/images/armas--699-_jpg.rf.b99d85d4da31ad4a1142213f6bd77db8.jpg
- test/images/armas--707-_jpg.rf.d32e680bfaaf90c4ea619f2179d95f1e.jpg
- test/images/armas--708-_jpg.rf.275db9bd0894064b16e8634e583b1b5c.jpg
- test/images/armas--715-_jpg.rf.616a1600eab0590cb7013d981d83435a.jpg
- test/images/armas--723-_jpg.rf.409ab27296e1782f97845a4eb1dc6a60.jpg
- test/images/armas--724-_jpg.rf.c2ebf30d1d0d23a136c713a100da300e.jpg
- test/images/armas--730-_jpg.rf.f4caabdf28bd2b89cb9322a10b00a4e7.jpg
- test/images/armas--74-_jpg.rf.89fae8a9a71476d103ef8260fb652fdf.jpg
- test/images/armas--847-_jpg.rf.a65070a971a2c0e8f766613eb63459f2.jpg
- test/images/cod-vanguard-bar_jpg.rf.84d775acddad0b8c2d37888fd645dc74.jpg
- test/images/dangerous-burglar-sneaking-into-house-600w-514811215_jpg.rf.7b60345285d6440f285efa59cd484fac.jpg
- test/images/e-dollar-male-wearing-mask-hoodie-holding-money-cash-isolated-white-51117645_jpg.rf.4e7faa56e615cebe4cbba5e6c4a8d307.jpg
- test/images/esy-039184735_jpg.rf.1ddcbc00ff8ca0ca14a95baa4975ad5b.jpg
- test/images/female-hand-holding-sharp-knife-on-white-background-EGPP8M_jpg.rf.cf9f9b09b53eefb719865e04ba27e22c.jpg
- test/images/haenel-mk556-vollautomat-gruen-links_png.rf.e0780081ee3cb9e5bac655a4ca6f3887.jpg
- test/images/images16_jpg.rf.027c1f228d04fc43b848a224295df628.jpg
- test/images/images4_jpg.rf.c97f4aea539c2485b3727fa476095e30.jpg
- test/images/images_jpg.rf.1468e22dbeaccca64b58e95069e27c03.jpg
- test/images/knife-fighting-cqc_jpg.rf.4c618b19a74427836d1b99e3cf9ba780.jpg
- test/images/maxresdefault_jpg.rf.e61909d436fde2ca46cceadc0bb94b27.jpg
- test/images/my_dataset_weapon-442_jpg.rf.0bc6d854c53575658c65eb5031df47fb.jpg
- test/images/my_dataset_weapon-443_jpg.rf.e9564d3f0eb4eb6c869aea6b9e4da3e7.jpg
- test/images/my_dataset_weapon-444_jpg.rf.63dcad72a8822e14334e85cf7fbe0cb2.jpg
- test/images/my_dataset_weapon-446_jpg.rf.9322b31ba166d0ffadb43a26b2b29446.jpg
- test/images/my_dataset_weapon-448_jpg.rf.dfe38727b9ed5d22bf5297fd86bea54d.jpg
- test/images/my_dataset_weapon-449_jpg.rf.a72f270b7b8131cabf8e47687be426bf.jpg
- test/images/my_dataset_weapon-450_jpg.rf.77d06ca94b64b959ef5787fd787ea79d.jpg
- test/images/my_dataset_weapon-451_jpg.rf.729a43e19b99cc2b2c11c8b38aebda28.jpg
- test/images/my_dataset_weapon-452_jpg.rf.8c411bd7217ecd1daf4b8cfac3cecf5a.jpg
- test/images/my_dataset_weapon-453_jpg.rf.74e7cd759c97e81e36ff3d4d11b0c794.jpg
- test/images/my_dataset_weapon-454_jpg.rf.94d96907417090ff2290eb6f0e079c9e.jpg
- test/images/my_dataset_weapon-455_jpg.rf.eb554e7ca8818e0e0c5a7b93d623a455.jpg
- test/images/my_dataset_weapon-456_jpg.rf.51f12f55ae30d551bc0db6c2052853d7.jpg
- test/images/my_dataset_weapon-457_jpg.rf.8aea80f3cb9aa6290d9fece62f4f777b.jpg
- test/images/my_dataset_weapon-458_jpg.rf.849ce8934cef3c71f296a6e14df4cdb0.jpg
- test/images/my_dataset_weapon-460_jpg.rf.a1df4008f011f3b66360d2b7a2a04e12.jpg
- test/images/my_dataset_weapon-464_jpg.rf.837902f6d972f3ba12f3c03ff52f6cdb.jpg
- test/images/my_dataset_weapon-465_jpg.rf.e7caa0b56dfd9e0da0a9ee5d9425ac4a.jpg
- test/images/my_dataset_weapon-466_jpg.rf.ec0c4acccfae4ed053b1590f19dcea6c.jpg
- test/images/my_dataset_weapon-467_jpg.rf.0263b6a668246e7f1e66d8d3746b0173.jpg
- test/images/my_dataset_weapon-468_jpg.rf.f7cb102699ea32c5cdd80a46fafbdb05.jpg
- test/images/my_dataset_weapon-469_jpg.rf.f3803605a1dea56d11c0329030afa046.jpg
- test/images/my_dataset_weapon-470_jpg.rf.ba3af1a1280d991d3206bb723fc9614e.jpg
- test/images/my_dataset_weapon-471_jpg.rf.65d8e02000e7aebf30cb31c0c8ee9c92.jpg
- test/images/my_dataset_weapon-472_jpg.rf.a582942051620ad318aad557065db34d.jpg
- test/images/my_dataset_weapon-475_jpg.rf.ff39cb96078350d375435c97f6dfcef8.jpg
- test/images/my_dataset_weapon-478_jpg.rf.2a9dc95f595df8997bc22c40989b76fa.jpg
- test/images/my_dataset_weapon-480_jpg.rf.d3eb02d03341803e4e6afcb07b4bcf9f.jpg
- test/images/my_dataset_weapon-482_jpg.rf.5afd20250e45d214486f4ff7c1b301c8.jpg
- test/images/my_dataset_weapon-485_jpg.rf.3cb9cce7b87f2dd8c2c4a4b67857b3dc.jpg
- test/images/my_dataset_weapon-486_jpg.rf.ab1035f5863dc94332d7ac40c4ff8ba5.jpg
- test/images/my_dataset_weapon-489_jpg.rf.0dfba1e6b6419f5e2f3ea296ab9b769a.jpg
- test/images/my_dataset_weapon-494_jpg.rf.b3f1969c4947b2f0cd5baef542946bcf.jpg
- test/images/my_dataset_weapon-495_jpg.rf.efb6e961f73ee50c12f9c9a635d16eea.jpg
- test/images/my_dataset_weapon-497_jpg.rf.99adb82b20e11adb1fd8c15c9ce1013e.jpg
- test/images/my_dataset_weapon-499_jpg.rf.8fb0c612c9f07f48de63c39a39d73e8c.jpg
- test/images/my_dataset_weapon-500_jpg.rf.3462812e5dcce3d1de0a68ad18872a45.jpg
- test/images/my_dataset_weapon-501_jpg.rf.27c373536bc62be78d5e3a36da2de661.jpg
- test/images/my_dataset_weapon-503_jpg.rf.518556394a7628e94a8b44af15bec5b0.jpg
- test/images/my_dataset_weapon-504_jpg.rf.67afb7a4bff0cfb5ade1f83ab46fadba.jpg
- test/images/my_dataset_weapon-505_jpg.rf.76b3f3bf0fed79fca376983b2c10e1d3.jpg
- test/images/my_dataset_weapon-506_jpg.rf.82c8de4a56660002d46138db1a3f822d.jpg
- test/images/my_dataset_weapon-507_jpg.rf.ca02c19fd66fc4eb61e3c20e06ad0c60.jpg
- test/images/my_dataset_weapon-509_jpg.rf.054c1f97ff9b50859d02a5784b9949ba.jpg
- test/images/my_dataset_weapon-511_jpg.rf.498df82613d02ae901fdb822dc764bc5.jpg
- test/images/my_dataset_weapon-513_jpg.rf.9154af968e9a6104d94f9ed6973bb57e.jpg
- test/images/my_dataset_weapon-514_jpg.rf.d4964972272bd508a9b3fe21ff310c15.jpg
- test/images/my_dataset_weapon-515_jpg.rf.76d9ca0d6cf73d621d21d54f25c7f2d6.jpg
- test/images/my_dataset_weapon-516_jpg.rf.67015dcce9aa1d63d911f4217ae01198.jpg
- test/images/my_dataset_weapon-517_jpg.rf.69a875e63c02ffb9e3dbbc4b1616a6db.jpg
- test/images/my_dataset_weapon-523_jpg.rf.4f5c8577e82740b6b996bc1ea1e8f7f3.jpg
- test/images/my_dataset_weapon-530_jpg.rf.e97c9bb71e831c36351db342405244c0.jpg
- test/images/my_dataset_weapon-536_jpg.rf.5f802418ea61c2bd6efa12c6eccefcf1.jpg
- test/images/my_dataset_weapon-539_jpg.rf.2e8d53da9e3d9e4a2d1a3c6936036fdf.jpg
- test/images/my_dataset_weapon-540_jpg.rf.574e794851179b17456be0d3509bfb80.jpg
- test/images/my_dataset_weapon-541_jpg.rf.1b55dde29dc3668f616d894dad12a0d1.jpg
- test/images/range-15-film-cinema-movie-man-weapon-gun-rifle-tatoo-skull_jpg.rf.0aba749c212d34a4415777c6028804c4.jpg
- test/images/sday-january-16-2020-photo-credit-should-read-andrew-matthewspa-wire-2AN89B5_jpg.rf.202e2fc3675e5dd7a4d685c410349029.jpg
- test/images/sday-january-16-2020-photo-credit-should-read-andrew-matthewspa-wire-2an89f6_jpg.rf.33745a80fa925bae7bb7060dae2617b8.jpg
- test/images/stock-photo-arab-woman-holding-a-knife-in-her-hand-in-glamour-pose-gray-background-127936916_jpg.rf.92d2071201875a02db6c8332ee529c71.jpg
- test/images/the-only-3-kitchen-knives-you-really-need_jpg.rf.52302930336962f0d3803a1d443905ce.jpg
- test/labels/
- test/labels/-robber-with-knife-attacking-shoulder-bag-robber-or-thief-holding-1097982938_jpg.rf.5e0ed7086a407d83cc1edab95c0a2347.txt
- test/labels/12-brad-INGLOURIOUS-B-415_jpg.rf.43d9080d949b422c94f51a946cfd67fe.txt
- test/labels/169-1697990_road-warrior-combat-knife-combat-knife-transparent-hd_png.rf.43eedcb33d51e6ae31d09a959e8217ea.txt
- test/labels/305355109_jpg.rf.12ade91ea1064e8211bbde255c3a95e8.txt
- test/labels/32472ED8-8A08-49F5-9A2AB70DA387E5B7_source_jpg.rf.5cc59d66870ae056f5b4615b31bdfaef.txt
- test/labels/40796560_jpg.rf.22853a143e7a0436dee2f83e92fe6364.txt
- test/labels/6235773f2742b-image_jpg.rf.648c3af3d5c5f2f64ff8849e7e8168a9.txt
- test/labels/800px-M16A2_noBG_jpg.rf.2741c1fd11a128cb84f2ff485b180c9c.txt
- test/labels/9-3-1024x576_jpg.rf.f80a5d200be4c4efa748024dae817838.txt
- test/labels/ABYSS_NH_LH_-JPG_jpg.rf.f56a8015c1a80c7e9417252242355361.txt
- test/labels/AK203_assault_rifle_2_1200x768_png.rf.535a9ccd9cb49d11d783fc2a5162dd77.txt
- test/labels/AR-15_jpg.rf.a99b581fc9b1366d5a19c458d819248d.txt
- test/labels/Capture-2-1280x720_png.rf.078e135179c6f9d806f51101d5dde3d4.txt
- test/labels/Capture_JPG.rf.2febd2ce4744cce2f5226c7961b9d3c9.txt
- test/labels/Kalashnikov-Kord-800x534_jpg.rf.15859ede6c2614442bd42dcfb7521e23.txt
- test/labels/M21-Banner-no-bases-767x472_jpg.rf.5a45dd854df2f7803a91108c67b7d641.txt
- test/labels/U52377925f1944801a675946ca86f5244b_jpg.rf.23f9722ddb26583f7857048acdd0f213.txt
- test/labels/armas--1004-_jpg.rf.0a96e08673b0a0584bf300934cc9d7fe.txt
- test/labels/armas--103-_jpg.rf.02029ec27466cddb78d70c8c733a9c92.txt
- test/labels/armas--106-_jpg.rf.bebb303a689fbac8f8bd32e05f2aa97b.txt
- test/labels/armas--1061-_jpg.rf.8fff66aac21cf596a192f929409a8e5b.txt
- test/labels/armas--1065-_jpg.rf.cdad25c2f7fabeaae5813805b9f2c0c5.txt
- test/labels/armas--1076-_jpg.rf.e66a9e0f2881fe12a2de661aeab29b3e.txt
- test/labels/armas--1078-_jpg.rf.daf30fbefd624be0749ee20019a6b83f.txt
- test/labels/armas--1079-_jpg.rf.c183ea1848caf34836f995900677aa84.txt
- test/labels/armas--2503-_jpg.rf.c630b3aca1cbcf1e88f3a35b29c89a31.txt
- test/labels/armas--2504-_jpg.rf.2a8bf7c06f2b3dba61797619cc95502b.txt
- test/labels/armas--2532-_jpg.rf.e51ef2e01e17da71c9d280a8e64d0e60.txt
- test/labels/armas--2534-_jpg.rf.7b38d456c1a9421830a6117b4020bc32.txt
- test/labels/armas--2535-_jpg.rf.ce16bd4d91bd38e6cc8e6acc81daec7a.txt
- test/labels/armas--2536-_jpg.rf.9cf9f21ebe07653851a91e63ed8df618.txt
- test/labels/armas--2537-_jpg.rf.e4412251f2070b950be061f24c250174.txt
- test/labels/armas--2538-_jpg.rf.fade40fdd5b10cdbd4e0604de0a1618a.txt
- test/labels/armas--2539-_jpg.rf.0559b359f5e56346b90b3e73c0b7544e.txt
- test/labels/armas--2540-_jpg.rf.4a71dde216c906425c74eb7698c022f5.txt
- test/labels/armas--2541-_jpg.rf.39ce055e4b6641b2eb4b11de86f49653.txt
- test/labels/armas--2542-_jpg.rf.2cb347eb02d7ba30844729f62ea49812.txt
- test/labels/armas--2543-_jpg.rf.df291560aa55f29593bdfaadb9f1262f.txt
- test/labels/armas--2544-_jpg.rf.c93b036676748ab7d9f93663670a4770.txt
- test/labels/armas--2545-_jpg.rf.4a2cc0acad52b40310802efd50ad1802.txt
- test/labels/armas--2546-_jpg.rf.a9503d0ebc74cd01b68f89297d1d1ec7.txt
- test/labels/armas--2547-_jpg.rf.bab0f2a4cfa08f3f9ef3a6194b6d67ed.txt
- test/labels/armas--2548-_jpg.rf.cf7fa5a3a5a859a7de540ffcf0fc05c0.txt
- test/labels/armas--2550-_jpg.rf.62034900efe2b36467d740453cb5f433.txt
- test/labels/armas--2559-_jpg.rf.e542b33a3cbd1802bdecb04171e2df4a.txt
- test/labels/armas--256-_jpg.rf.84e79620c2f70e08eb7ab73cec6db5dd.txt
- test/labels/armas--2560-_jpg.rf.735239c32df0e8871600b6537dde1b9d.txt
- test/labels/armas--2561-_jpg.rf.3f17b1da4aba8a49437bed99ab12262d.txt
- test/labels/armas--2562-_jpg.rf.df78d57883fd2501c5a47c26826d87ad.txt
- test/labels/armas--2563-_jpg.rf.a56eede3591f99ed8568c09dad36b0c3.txt
- test/labels/armas--2564-_jpg.rf.6c5637872bdcb5a14b9ffb277c4196ed.txt
- test/labels/armas--2566-_jpg.rf.ff4c3326a96f063eb2aa46d861c3ced0.txt
- test/labels/armas--2567-_jpg.rf.b6d20352bd93b5123d84b9c9086423d6.txt
- test/labels/armas--2568-_jpg.rf.00bb789d312a246a0a07e96451050f68.txt
- test/labels/armas--2569-_jpg.rf.60196bf79ae8882d399601c3171f1ffb.txt
- test/labels/armas--2570-_jpg.rf.a0dcdae7f12eb3a51d3c7eff2a64d859.txt
[truncated: 2,027 more entries]
