# Supplementary material for: Improving video surveillance systems in banks using deep learning techniques
Source: Sci Rep. 2023 May 16;13:7911. doi: 10.1038/s41598-023-35190-9 (PMC10188611; doi:10.1038/s41598-023-35190-9)
Supplement: Supplementary file 2 — Supplementary Information 2. [file 41598_2023_35190_MOESM2_ESM.zip]

Archive with 10,012 entries (9,994 files):
- README.dataset.txt
- README.roboflow.txt
- data.yaml
- test/
- test/images/
- test/images/Caapture_JPG.rf.b27a3d51c7f446cb63428828eb2122f0.jpg
- test/images/KravMagaKnifeDefenseTechniques267_jpg.rf.9d2688d265f91bfc943bbf896e4d4716.jpg
- test/images/KravMagaKnifeDefenseTechniques269_jpg.rf.3fd3706333b59b83eaa808232ad85638.jpg
- test/images/KravMagaKnifeDefenseTechniques278_jpg.rf.6fc8d4a30350b2265162d8c27bbe6bf0.jpg
- test/images/KravMagaKnifeDefenseTechniques284_jpg.rf.0714854ca6839356a102f043cda1a2c7.jpg
- test/images/KravMagaKnifeDefenseTechniques286_jpg.rf.f21d4e08ab48eebe7a41601d63f046b0.jpg
- test/images/KravMagaKnifeDefenseTechniques288_jpg.rf.88ed6dbb494b35f509cc28a3867e3414.jpg
- test/images/KravMagaKnifeDefenseTechniques290_jpg.rf.c7c6c456716c1591d88533b8a1ab3521.jpg
- test/images/KravMagaKnifeDefenseTechniques292_jpg.rf.2911b5d7570590233c4ba08990ef3669.jpg
- test/images/KravMagaKnifeDefenseTechniques294_jpg.rf.d1198e41bb9a3d0acb8f1a28d239eb83.jpg
- test/images/KravMagaKnifeDefenseTechniques295_jpg.rf.5e7e2cd71d7fc9b4926f38d324c94096.jpg
- test/images/KravMagaKnifeDefenseTechniques316_jpg.rf.67a5b0b7de3d712e3ff0986559701fd5.jpg
- test/images/KravMagaKnifeDefenseTechniques363_jpg.rf.5157586cdf8a96b39b4c88adcd3d369e.jpg
- test/images/KravMagaKnifeDefenseTechniques365_jpg.rf.db00a49642d5fb216dc714454df37b26.jpg
- test/images/KravMagaKnifeDefenseTechniques370_jpg.rf.b7289adb95e0ad6f2ad46e20a92246c9.jpg
- test/images/KravMagaKnifeDefenseTechniques377_jpg.rf.20d21165b36408c6365f50fbdd8f85ba.jpg
- test/images/KravMagaKnifeDefenseTechniques380_jpg.rf.327e2bc6a70b947e910721f05928c5a8.jpg
- test/images/KravMagaKnifeDefenseTechniques398_jpg.rf.0098bf8bebf4d84713d15d975bfebd32.jpg
- test/images/KravMagaKnifeDefenseTechniques416_jpg.rf.7db4fa160882f4a4a952efbce436ad23.jpg
- test/images/KravMagaKnifeDefenseTechniques442_jpg.rf.8d9a0dfb58ba43eff1281b09a221c964.jpg
- test/images/KravMagaKnifeDefenseTechniques453_jpg.rf.fc61dff43b9c3c7cb0a62c7d25a34bfd.jpg
- test/images/KravMagaKnifeDefenseTechniques474_jpg.rf.bdf1e47d7c95ac8d355dc46a5302839a.jpg
- test/images/KravMagaKnifeDefenseTechniques476_jpg.rf.8f5df313422771d84224ac5fda6052b3.jpg
- test/images/KravMagaKnifeDefenseTechniques585_jpg.rf.b9a375851db0879af027c3b26a1be187.jpg
- test/images/KravMagaKnifeDefenseTechniques587_jpg.rf.0286360ab5b037a58a62129dc9f44759.jpg
- test/images/KravMagaKnifeDefenseTechniques590_jpg.rf.c7a7a1a39388e4b9a2b7241f3c922bcb.jpg
- test/images/KravMagaKnifeDefenseTechniques594_jpg.rf.fe9c04c448ec29eb31587b29f5766db9.jpg
- test/images/KravMagaKnifeDefenseTechniques597_jpg.rf.e99faabceb7d38436d4d532d896bddfc.jpg
- test/images/KravMagaKnifeDefenseTechniques624_jpg.rf.c57b03211e0f0dd55dabaaacc6717328.jpg
- test/images/KravMagaKnifeDefenseTechniques626_jpg.rf.a86210beedfccde4d3a847c37df09ab7.jpg
- test/images/KravMagaKnifeDefenseTechniques628_jpg.rf.48aff7939e2734b281a5061870f3db0c.jpg
- test/images/KravMagaKnifeDefenseTechniques630_jpg.rf.54b99e6e729b98940dfc3045d096305d.jpg
- test/images/KravMagaKnifeDefenseTechniques655_jpg.rf.02b65a08e099d47c7ab98035fb1c733d.jpg
- test/images/KravMagaKnifeDefenseTechniques658_jpg.rf.c45a37b8a8517c8f87c09ba0cf20a543.jpg
- test/images/KravMagaKnifeDefenseTechniques660_jpg.rf.74b8739d411636d2b3dcb2c4cca50540.jpg
- test/images/KravMagaKnifeDefenseTechniques670_jpg.rf.6bfdb3216451cf94d815bd3cc2dd2074.jpg
- test/images/KravMagaKnifeDefenseTechniques674_jpg.rf.77eb31476e8df7e7678e83def1751ec8.jpg
- test/images/KravMagaKnifeDefenseTechniques676_jpg.rf.ad483aa4d7dc8d623a7ec8c98eb0b7ee.jpg
- test/images/KravMagaKnifeDefenseTechniques695_jpg.rf.c65cab4522d484425e4edba77870c78b.jpg
- test/images/KravMagaKnifeDefenseTechniques697_jpg.rf.22a7db9bd6cc799d56188dcddc11a7cb.jpg
- test/images/KravMagaKnifeDefenseTechniques699_jpg.rf.bd2caf1cb697f410e3f3c6d8376502e8.jpg
- test/images/KravMagaKnifeDefenseTechniques700_jpg.rf.da8ba4f6d130698bf4515dfceb63b0fe.jpg
- test/images/KravMagaKnifeDefenseTechniques703_jpg.rf.b13cda301d265c27f4e7f6b316b8fe36.jpg
- test/images/KravMagaKnifeDefenseTechniques704_jpg.rf.933b3de9dbe81d367357888187dd3315.jpg
- test/images/KravMagaKnifeDefenseTechniques706_jpg.rf.27c46d38417202aa1554edddf4e9a19c.jpg
- test/images/KravMagaKnifeDefenseTechniques709_jpg.rf.7ccf5bf2bc5f84403eb5f3e3ad0593d8.jpg
- test/images/KravMagaKnifeDefenseTechniques713_jpg.rf.338238d8c93d900bc8665d49cc92398a.jpg
- test/images/KravMagaKnifeDefenseTechniques715_jpg.rf.d1b5d12e39bf40b506f158c076e49ac0.jpg
- test/images/KravMagaKnifeDefenseTechniques719_jpg.rf.68ac23b83bf4bef049c131c28b4de52a.jpg
- test/images/KravMagaKnifeDefenseTechniques721_jpg.rf.6afdd97c5457370de66817a346d734c3.jpg
- test/images/KravMagaKnifeDefenseTechniques724_jpg.rf.82d857d43596f5aa354ffbec012974f9.jpg
- test/images/KravMagaKnifeDefenseTechniques730_jpg.rf.9c875d386ba1681d97c7468622c57094.jpg
- test/images/KravMagaKnifeDefenseTechniques731_jpg.rf.ca6c597ec6b1b5eb4cf8c62eed2aee7c.jpg
- test/images/KravMagaKnifeDefenseTechniques743_jpg.rf.41e1b834574d6d955ad0b487beaa7467.jpg
- test/images/KravMagaKnifeDefenseTechniques746_jpg.rf.ba76c23b6de5eb3a2e93ba0fc410d303.jpg
- test/images/KravMagaKnifeDefenseTechniques750_jpg.rf.9dee0f7ca9df1367ae567206d02af499.jpg
- test/images/KravMagaKnifeDefenseTechniques752_jpg.rf.09f45997c2a19d60eb19ca534b1807af.jpg
- test/images/KravMagaKnifeDefenseTechniques757_jpg.rf.7fd5e17721f2f74f4f954490fd18b9e7.jpg
- test/images/KravMagaKnifeDefenseTechniques759_jpg.rf.7c86a173ed1a893e9bdc6299fdf831ce.jpg
- test/images/KravMagaKnifeDefenseTechniques762_jpg.rf.4a09e57e577b1b747ebafb0cc457911c.jpg
- test/images/KravMagaKnifeDefenseTechniques765_jpg.rf.608d485ad44237a005c10bd0b5704e1a.jpg
- test/images/KravMagaKnifeDefenseTechniques768_jpg.rf.9324efb3c001a03ab4772a23f3304928.jpg
- test/images/KravMagaKnifeDefenseTechniques773_jpg.rf.76d964af94994ad11be6284e5b1f2910.jpg
- test/images/KravMagaKnifeDefenseTechniques775_jpg.rf.4dc7ff1c03506bf78b57774395bcce06.jpg
- test/images/KravMagaKnifeDefenseTechniques777_jpg.rf.47de1fbc7fc3d10d37c94ff189f06845.jpg
- test/images/KravMagaKnifeDefenseTechniques780_jpg.rf.57726d290eeb68ac29f51d0c7911ae59.jpg
- test/images/KravMagaKnifeDefenseTechniques795_jpg.rf.1d4771ffe978355487817a92d9b85eb5.jpg
- test/images/KravMagaTraining000_jpg.rf.4a5cdb073b467948fbc7264e0fa1551f.jpg
- test/images/KravMagaTraining019_jpg.rf.fa5e8c86d94441b70a2cb73a03365817.jpg
- test/images/KravMagaTraining049_jpg.rf.4891779f8592e45c8054efda34c20a10.jpg
- test/images/KravMagaTraining051_jpg.rf.6d2c69cc28202e0e6ed1ab8c7b2614ef.jpg
- test/images/KravMagaTraining055_jpg.rf.3b1544dad096077b4cd689e3d68b8228.jpg
- test/images/KravMagaTraining076_jpg.rf.f31d3ade8b214a579f4703a4734a3298.jpg
- test/images/KravMagaTraining094_jpg.rf.ffe37ddbc0ad280057e75911a31f59c3.jpg
- test/images/KravMagaTraining105_jpg.rf.d66ce8a451ef1d28996dc640557a012e.jpg
- test/images/KravMagaTraining115_jpg.rf.74fe23b9ba969efc63110491c0d7e217.jpg
- test/images/KravMagaTraining119_jpg.rf.3a33a6e11833e8316666aa8134248830.jpg
- test/images/KravMagaTraining139_jpg.rf.47e6017be288bef8a26fddba658727e1.jpg
- test/images/KravMagaTraining156_jpg.rf.da5f666e3899e9eb0cef72ca6917f026.jpg
- test/images/KravMagaTraining167_jpg.rf.15a7e49ee0fb663016bc27f38c4597b3.jpg
- test/images/KravMagaTraining20041_jpg.rf.6f88a302f672948dc355e319ba0635f0.jpg
- test/images/KravMagaTraining20042_jpg.rf.a12ae51ef3795a151a5468f386bdac9c.jpg
- test/images/KravMagaTraining20043_jpg.rf.22f2cf47308fe7581ad4efcb9d99dff4.jpg
- test/images/KravMagaTraining20046_jpg.rf.685432c2117b3acee8fbd27789cfb1ba.jpg
- test/images/KravMagaTraining20072_jpg.rf.47a1ad2461e1c296d6c0f7b92039eb5e.jpg
- test/images/KravMagaTraining20098_jpg.rf.6dd224df87d7973a9c450cca0fade0e2.jpg
- test/images/KravMagaTraining20102_jpg.rf.555872f25f7662469331feb31a182653.jpg
- test/images/KravMagaTraining20107_jpg.rf.2df7e6dea2c54843cfb6db0ae5d19917.jpg
- test/images/KravMagaTraining20111_jpg.rf.088988454860d962895669a42378486b.jpg
- test/images/KravMagaTraining20143_jpg.rf.01eb08bb70a7ce13263500f70926d7f3.jpg
- test/images/KravMagaTraining20145_jpg.rf.399fce93f256e603b15f37328483dac2.jpg
- test/images/KravMagaTraining20147_jpg.rf.d56d3869c0a7e17f3cf3041962f26bb0.jpg
- test/images/KravMagaTraining20179_jpg.rf.37b5001f2dd930d970c0a30b0de20a31.jpg
- test/images/KravMagaTraining20180_jpg.rf.5ba7f1710b06afcb16da35ad820e4562.jpg
- test/images/KravMagaTraining20301_jpg.rf.66157b3d539cee7845221216f6a4f0c7.jpg
- test/images/KravMagaTraining20314_jpg.rf.ca49112fb875a6aa30467c69644efe38.jpg
- test/images/KravMagaTraining20340_jpg.rf.5abf733342786ef1bcbfc8210f27665a.jpg
- test/images/KravMagaTraining20342_jpg.rf.6fd0d08c8a3fe4ba4395a1b2968ed072.jpg
- test/images/KravMagaTraining20343_jpg.rf.21d6808b675b82b717405c4aef7245a7.jpg
- test/images/KravMagaTraining20344_jpg.rf.19ae321c911e85adacf21009dc821833.jpg
- test/images/KravMagaTraining20348_jpg.rf.3855667cf95d12645c22142fd0ce736b.jpg
- test/images/KravMagaTraining20357_jpg.rf.2d07d6eb790fdc24f09aa47540f71cf5.jpg
- test/images/KravMagaTraining20389_jpg.rf.dc26bc497142fa02d21b6263aabf78ba.jpg
- test/images/KravMagaTraining20390_jpg.rf.e079301bdba807bb25913d45e3fa73cf.jpg
- test/images/KravMagaTraining20399_jpg.rf.b8a4c15398fec4ec3a219a16d63a5b23.jpg
- test/images/KravMagaTraining20402_jpg.rf.5b359af9bf6b91da599aa9a94b8fbb18.jpg
- test/images/KravMagaTraining20404_jpg.rf.6359f3b8c362cb8073971e2a49d59fe3.jpg
- test/images/KravMagaTraining20406_jpg.rf.792e45fb54f93dceed8e917e6286688c.jpg
- test/images/KravMagaTraining20407_jpg.rf.af4613839aa7749303c2838177d00e69.jpg
- test/images/KravMagaTraining20410_jpg.rf.2e73919a46ff8bec2508856a6e4b2c23.jpg
- test/images/KravMagaTraining20582_jpg.rf.3c28fdf067583493b071264777f5d67a.jpg
- test/images/KravMagaTraining20583_jpg.rf.07dc2128a3609beaa580dda29ad7798f.jpg
- test/images/KravMagaTraining20584_jpg.rf.edc64fc2d2b9a052a413703595c2bf0a.jpg
- test/images/KravMagaTraining20585_jpg.rf.44a0561f7019e61deb447a4e97c92699.jpg
- test/images/KravMagaTraining20586_jpg.rf.05b47a02fa6459bbea111cce485438e6.jpg
- test/images/KravMagaTraining20595_jpg.rf.f90b0fbb7d1093e88fa5e6fec78ca972.jpg
- test/images/KravMagaTraining20598_jpg.rf.5b0f9b700e4c436bb79ba4538bf59170.jpg
- test/images/KravMagaTraining20599_jpg.rf.e68fc924b432343ee0ceae8a67b29f31.jpg
- test/images/KravMagaTraining20602_jpg.rf.5a50ef5e8c9034028713b8977ec5632a.jpg
- test/images/KravMagaTraining20609_jpg.rf.8688d0603b0d302f4ed276b104fef2c5.jpg
- test/images/KravMagaTraining20611_jpg.rf.5f3f9b0979e9c309031f7f001d7f7890.jpg
- test/images/KravMagaTraining20612_jpg.rf.21283627468fff0d9eb772b244e8f7e6.jpg
- test/images/KravMagaTraining20615_jpg.rf.0a9defdd4b46293c1ecb04883ccb7f0d.jpg
- test/images/KravMagaTraining20621_jpg.rf.f6274820571e4e8b5c196ef942cbded0.jpg
- test/images/KravMagaTraining20622_jpg.rf.3524b6288f06c4e4ab2c082c3af01605.jpg
- test/images/KravMagaTraining20623_jpg.rf.9318c703bf7b7c73ecd188f5422a4903.jpg
- test/images/KravMagaTraining20626_jpg.rf.adeed0879472cbbe384e518fbacc4614.jpg
- test/images/KravMagaTraining20627_jpg.rf.e58f8952f4b15231ad1960dfa72f6d0d.jpg
- test/images/KravMagaTraining20702_jpg.rf.4ac716e0673b059d87a9baaa1ab64985.jpg
- test/images/KravMagaTraining20703_jpg.rf.eafe826f6f69f9c22f78dcd27c44c1fb.jpg
- test/images/KravMagaTraining20715_jpg.rf.1faa5baee667e018480bce2d823e31a5.jpg
- test/images/KravMagaTraining20774_jpg.rf.c21281b4cdd25a8684d0dbc98c64e910.jpg
- test/images/KravMagaTraining20775_jpg.rf.c001681b4085cb23b4494036b6cfb1b5.jpg
- test/images/KravMagaTraining20796_jpg.rf.b41055325018e71fe6b2208a8764241c.jpg
- test/images/KravMagaTraining20798_jpg.rf.3078f7f8845d0ca9384b93c926690e3a.jpg
- test/images/KravMagaTraining20802_jpg.rf.123cc5e4ae2f15adb477ef1b6c378a2c.jpg
- test/images/KravMagaTraining20803_jpg.rf.8275344347c4c78174cdb582eb49ea16.jpg
- test/images/KravMagaTraining20809_jpg.rf.07b38c95b776efa9f152851f194bf5db.jpg
- test/images/KravMagaTraining20811_jpg.rf.0a49e5b3f912e4ecc0073bcc959cfe50.jpg
- test/images/KravMagaTraining20812_jpg.rf.f60c3a38b924307211067359b2c703b3.jpg
- test/images/KravMagaTraining20823_jpg.rf.33ca0da7793ba8939ba4c3da605a67d1.jpg
- test/images/KravMagaTraining20825_jpg.rf.bf3d4fb14e46a98a5cebd5f0363a8b4e.jpg
- test/images/KravMagaTraining20827_jpg.rf.2b24e797166ef6357462bef4a3c817df.jpg
- test/images/KravMagaTraining20833_jpg.rf.3bb8bfde3f2cb1072b78c82d48f0c558.jpg
- test/images/KravMagaTraining20835_jpg.rf.83d99523dd164e5e6ddf55fe14d07e20.jpg
- test/images/KravMagaTraining20846_jpg.rf.155cb627cd9450cd9823eed9c5593a16.jpg
- test/images/KravMagaTraining20863_jpg.rf.9e3a80f77afbc89b4933060d80827aa3.jpg
- test/images/KravMagaTraining20890_jpg.rf.5cbf5925c799f9bec44f747ecde42adc.jpg
- test/images/KravMagaTraining20921_jpg.rf.4109e68207b5b80afb53e0632e37827e.jpg
- test/images/KravMagaTraining20924_jpg.rf.e05f19cc042145b0a1c92987ca675bfb.jpg
- test/images/KravMagaTraining20967_jpg.rf.8548e3cf31348013188d874102341a24.jpg
- test/images/KravMagaTraining20997_jpg.rf.9b558b34c88d5f94df82be9309b0dfcf.jpg
- test/images/KravMagaTraining21024_jpg.rf.5bfa6f8f74a16cac9644c8014efd4457.jpg
- test/images/KravMagaTraining21025_jpg.rf.ade9c994e73df39aa50fe0be33b8d76b.jpg
- test/images/KravMagaTraining21026_jpg.rf.366021d378de2df7678a0de1c553b20a.jpg
- test/images/KravMagaTraining21027_jpg.rf.c24613e89a6570650103c0967cb49f6d.jpg
- test/images/KravMagaTraining21028_jpg.rf.5011047263aeae4b3b0d4528f3d824c5.jpg
- test/images/KravMagaTraining21029_jpg.rf.97bbe3bf81b5de9771a5b7a4b49ddb91.jpg
- test/images/KravMagaTraining21066_jpg.rf.b0d9e94d879c292c445339379c5927e2.jpg
- test/images/KravMagaTraining21067_jpg.rf.04c81d7f227ec136cb7aafc47d1ce8ac.jpg
- test/images/KravMagaTraining21071_jpg.rf.5c1358d1e64333026b2678b8e5b31b0e.jpg
- test/images/KravMagaTraining21074_jpg.rf.dd423e428f0dae9ac1d2e1f647121cb1.jpg
- test/images/KravMagaTraining21079_jpg.rf.960900e42d6dae406e423378cf932c48.jpg
- test/images/KravMagaTraining21094_jpg.rf.5fd36f2dfb11c952faa3f21701ce57b4.jpg
- test/images/KravMagaTraining21102_jpg.rf.477c112edfbe48dc6f74d2fa239338cb.jpg
- test/images/KravMagaTraining21110_jpg.rf.530cfed675c987a7ddb211af5c8596f7.jpg
- test/images/KravMagaTraining21138_jpg.rf.3fd5cbee3db6b8b6df06a906d80b5b7a.jpg
- test/images/KravMagaTraining21139_jpg.rf.5e26c74bf6dc7cc39d04b0cbed9569e9.jpg
- test/images/KravMagaTraining21140_jpg.rf.071f3ae8453c6c87f74a0a3ef30adec9.jpg
- test/images/KravMagaTraining21141_jpg.rf.4225ef25f7e50c84a7bdb6517bd73698.jpg
- test/images/KravMagaTraining21167_jpg.rf.e73c35e6ea2ab64e01707e8b078647ed.jpg
- test/images/KravMagaTraining21168_jpg.rf.30ddf8c5bf4fbb36e5d08ca352462502.jpg
- test/images/KravMagaTraining21185_jpg.rf.231850d9e0a15478950c0a9cff4784cd.jpg
- test/images/KravMagaTraining21222_jpg.rf.6f262e8222f27470b4f2c7ae954d93dd.jpg
- test/images/KravMagaTraining21225_jpg.rf.b1fd616607840a764f07879896c44b2c.jpg
- test/images/KravMagaTraining21226_jpg.rf.47820129d5e392a258eff93caff15b3c.jpg
- test/images/KravMagaTraining21302_jpg.rf.cf349d83ef38fe0e543ea7a78a57d614.jpg
- test/images/KravMagaTraining21304_jpg.rf.8eee3828f688dd07ee857be561318fea.jpg
- test/images/KravMagaTraining21306_jpg.rf.6e03f1297e46398d00a800e27d87fe5c.jpg
- test/images/KravMagaTraining21309_jpg.rf.48685d66c5cb0c0cee02b44fb1f678b1.jpg
- test/images/KravMagaTraining21315_jpg.rf.a7644094c6a29a6424dd1e0b3de2a20d.jpg
- test/images/KravMagaTraining21316_jpg.rf.e944cbc46a100ae1c1ff01c66898a67b.jpg
- test/images/KravMagaTraining21319_jpg.rf.a5b2e3cf664c0f5e24f1ff5383f7a2eb.jpg
- test/images/KravMagaTraining21321_jpg.rf.52b69d72aa79c7a112d13eba0f9c87c0.jpg
- test/images/KravMagaTraining21322_jpg.rf.32bef26ef87e8ab865303185e91337b4.jpg
- test/images/KravMagaTraining21333_jpg.rf.d3d10614a31ceca837f1d288e6b8bbbf.jpg
- test/images/KravMagaTraining21334_jpg.rf.44bb60dc4747c500d6b0f803dcc97faa.jpg
- test/images/KravMagaTraining215_jpg.rf.18e4898dafa959743c8a4201ae5474ae.jpg
- test/images/KravMagaTraining216_jpg.rf.c81f8f218699ae31047a5648d49f0ef1.jpg
- test/images/KravMagaTraining226_jpg.rf.ed4fc2f06e6d7d452d7bb30fed5027d6.jpg
- test/images/KravMagaTraining244_jpg.rf.db1af6112a6990fe675b791e7cac3e76.jpg
- test/images/KravMagaTraining253_jpg.rf.ebf0c364189636ff022e60d1d6fc7014.jpg
- test/images/KravMagaTraining255_jpg.rf.567144f79ed517e7440fc41dc095d803.jpg
- test/images/KravMagaTraining258_jpg.rf.a20b0aaee57feffb5fdbf3a078dce8a6.jpg
- test/images/KravMagaTraining260_jpg.rf.4a17a31d01b4e4570ff8aad91e6c11cd.jpg
- test/images/KravMagaTraining263_jpg.rf.82391d3291ede40c99b148b833ba0476.jpg
- test/images/KravMagaTraining267_jpg.rf.6390872a54cfece6c1ab769f9bfd0b0b.jpg
- test/images/KravMagaTraining273_jpg.rf.bf4df068d1dad6d402779a26ecd7284e.jpg
- test/images/KravMagaTraining319_jpg.rf.95f3d0f45a5b4bfa02e434654f405075.jpg
- test/images/KravMagaTraining320_jpg.rf.e4dbc8d6d295570f118253e1f1a34dca.jpg
- test/images/KravMagaTraining324_jpg.rf.71e3b360aa8a5e663710a698e97bf72b.jpg
- test/images/KravMagaTraining331_jpg.rf.e4fcffbf1648e9da144ae9f59842e831.jpg
- test/images/KravMagaTraining340_jpg.rf.b00b152c20f2ab831080b1640c27b9b5.jpg
- test/images/KravMagaTraining341_jpg.rf.7ce23e4935fb4c32920531e1f5bd5d93.jpg
- test/images/KravMagaTraining342_jpg.rf.060b09e1a01504a04fc24ba14619187d.jpg
- test/images/KravMagaTraining344_jpg.rf.04911cc5a80a5df22c70acbbe9a58d9b.jpg
- test/images/KravMagaTraining351_jpg.rf.68f5c925e950145738d71a8895cb359a.jpg
- test/images/KravMagaTraining355_jpg.rf.d3ed0c7a21aba443ab4b6f94c51d2b33.jpg
- test/images/KravMagaTraining366_jpg.rf.99adf1881cc60f098bc15830e1b20ac8.jpg
- test/images/KravMagaTraining367_jpg.rf.c729b65203d6aaaec20e53a5c8348d0e.jpg
- test/images/KravMagaTraining371_jpg.rf.a4ecac89fcc359276a5f7cc7b0b319ee.jpg
- test/images/KravMagaTraining376_jpg.rf.7e50053c0d5f382c34946224d50e0934.jpg
- test/images/KravMagaTraining379_jpg.rf.d728e62ea78cf470aa02ffa16e82b0dc.jpg
- test/images/KravMagaTraining4034_jpg.rf.c51a59c0625d3bf50c6aa3216a163802.jpg
- test/images/KravMagaTraining4035_jpg.rf.008bcd51ca0ac7d97b7b38d1c5b5ad5d.jpg
- test/images/KravMagaTraining4036_jpg.rf.d9fb96c67f6dd7773bf5b16ae852fffd.jpg
- test/images/KravMagaTraining4043_jpg.rf.a217ebc08f604b660782a5a135e0cd18.jpg
- test/images/KravMagaTraining4045_jpg.rf.6cbde36c1396479e0216584a735dd5d1.jpg
- test/images/KravMagaTraining4052_jpg.rf.7733a360c6c0b4f0de2dd707ed9f9bc8.jpg
- test/images/KravMagaTraining4081_jpg.rf.26add9fb5aa75b9faf36393a727d928d.jpg
- test/images/KravMagaTraining4117_jpg.rf.d989353a068f837bba8b9ce4d6af2781.jpg
- test/images/KravMagaTraining4118_jpg.rf.30548eda637a800898f3bef7ccc07bff.jpg
- test/images/KravMagaTraining4127_jpg.rf.60dd6f6b2869b8243a94097ba875c197.jpg
- test/images/KravMagaTraining417_jpg.rf.0fe1c19b89f9a5e64c26fe358898617d.jpg
- test/images/KravMagaTraining4189_jpg.rf.dd2b5433df5bffb8ce4d9959be54e824.jpg
- test/images/KravMagaTraining4278_jpg.rf.4e4827ee3f92e75d85c2b6b5a318cb82.jpg
- test/images/KravMagaTraining4280_jpg.rf.db8f5f369736249f8396c92a798b7659.jpg
- test/images/KravMagaTraining4331_jpg.rf.77855c7cf273286d474259cf54f35dff.jpg
- test/images/KravMagaTraining4341_jpg.rf.8798a5240eebbda25d232588f26a81f2.jpg
- test/images/KravMagaTraining4400_jpg.rf.3572c81703a54f57f07dda8642407b0d.jpg
- test/images/KravMagaTraining4401_jpg.rf.6b2cc543c801cb1394364600536f5fb6.jpg
- test/images/KravMagaTraining4402_jpg.rf.67029b31a2db1d6ff3b8cc8dee3bef16.jpg
- test/images/KravMagaTraining4408_jpg.rf.dda4f7b18a712d3aeb191df020c63792.jpg
- test/images/KravMagaTraining4424_jpg.rf.a6ca7b99860f2270aee1817bca16c4ed.jpg
- test/images/KravMagaTraining4442_jpg.rf.1c21d0d9679f4810bf867e6ab862df58.jpg
- test/images/KravMagaTraining4443_jpg.rf.331c753abe1dfad555fde98e67ae26c0.jpg
- test/images/KravMagaTraining4593_jpg.rf.8260caceec639edf77910c5dd493b2cd.jpg
- test/images/KravMagaTraining4610_jpg.rf.e77b562955fbf3531b254b9ab8942eda.jpg
- test/images/KravMagaTraining4611_jpg.rf.0c6cf65a77895d200cc5bd300cf3da66.jpg
- test/images/KravMagaTraining4612_jpg.rf.c7d0450e06c81c0bbb57f930a7cba9a1.jpg
- test/images/KravMagaTraining4613_jpg.rf.d2854e7a01f641d401cb59a6db1ffe4f.jpg
- test/images/KravMagaTraining4614_jpg.rf.1dec37702ac57dac6415bab41167e65f.jpg
- test/images/KravMagaTraining4617_jpg.rf.0e5cea37e1377a4ef9db304fa1e48ee0.jpg
- test/images/KravMagaTraining4618_jpg.rf.5158291f29eb9a984d7dfb5580ec0161.jpg
- test/images/KravMagaTraining4628_jpg.rf.c303904aeef1bb5ec6760a8ceb9c67c0.jpg
- test/images/KravMagaTraining4643_jpg.rf.7279b09890434c63d429d9baaf3d5c44.jpg
- test/images/KravMagaTraining464_jpg.rf.16a740186ac47c70d4901da2dda1a16e.jpg
- test/images/KravMagaTraining4652_jpg.rf.4214429ef8bf8fdc5cc9718614b32238.jpg
- test/images/KravMagaTraining467_jpg.rf.d699ffc192018fe30f9a9a646d7977e5.jpg
- test/images/KravMagaTraining474_jpg.rf.61c6669cfcdcd52bb722484cca8e8f8b.jpg
- test/images/KravMagaTraining493_jpg.rf.8e2bff171f1dfc2526692dc80de977b2.jpg
- test/images/KravMagaTraining497_jpg.rf.f48f4c83302b9a0f193c2bbe0efa87eb.jpg
- test/images/KravMagaTraining498_jpg.rf.c8bd0e02f4954b35b467435f3a672cc0.jpg
- test/images/KravMagaTraining500_jpg.rf.38a209c727e0a2a68c41b5df5aa1b34d.jpg
- test/images/KravMagaTraining531_jpg.rf.cc88b504214b90e194e623bae94abb08.jpg
- test/images/KravMagaTraining547_jpg.rf.c942e3b820423b753e77432d59be5beb.jpg
- test/images/KravMagaTraining548_jpg.rf.73d5cb5ce71f5a41849669ada053032c.jpg
- test/images/KravMagaTraining550_jpg.rf.894ad57bde9af3e5289ca6a765179d98.jpg
- test/images/KravMagaTraining561_jpg.rf.0a72880a93889bf7b2e418339f0378cc.jpg
- test/images/KravMagaTraining565_jpg.rf.b0c6dc94314f17b88167e150803f3695.jpg
- test/images/KravMagaTraining566_jpg.rf.17aee10a0afc6caaa2858f1b96808fa5.jpg
- test/images/KravMagaTraining572_jpg.rf.13eb114c919d357f67e9bf3e7cff505a.jpg
- test/images/KravMagaTraining575_jpg.rf.6b4c784384dd329bcf922f4a0906b868.jpg
- test/images/KravMagaTraining580_jpg.rf.11838bce9076212cdd7e8821e064f278.jpg
- test/images/KravMagaTraining590_jpg.rf.b805d6dcc3b8db1ff27f8614f439392a.jpg
- test/images/KravMagaTraining595_jpg.rf.49d00c36e8e8c125d3f0ed773b772837.jpg
- test/images/KravMagaTraining613_jpg.rf.ec28ba1163d74d58553a0db439aecb1c.jpg
- test/images/KravMagaTraining614_jpg.rf.d6bb9b0d6403033066853c5528f5c79f.jpg
- test/images/KravMagaTraining617_jpg.rf.57d3688cc5af272ff784aef3be15b964.jpg
- test/images/KravMagaTraining619_jpg.rf.d855f64ba5dc60edcdc85f2f6d68d374.jpg
- test/images/KravMagaTraining620_jpg.rf.e77c42f4639742ba6e608f4f58f351c9.jpg
- test/images/KravMagaTraining624_jpg.rf.c3209de1ac4dd2885f4355bfebf2cf60.jpg
- test/images/KravMagaTraining626_jpg.rf.8a62de7d58e6803b3195ba1ac565ca94.jpg
- test/images/KravMagaTraining634_jpg.rf.fccd5c2e8bbad9ceb6b0cb868d9419a6.jpg
- test/images/KravMagaTraining636_jpg.rf.6f45a55c85ee0a96e396d7b2bced9402.jpg
- test/images/KravMagaTraining637_jpg.rf.51ba0fa147ea8355a4358539414a797a.jpg
- test/images/KravMagaTraining641_jpg.rf.0a079434206a7686abc297884517ec6a.jpg
- test/images/KravMagaTraining657_jpg.rf.33eddaa162e9fb71ee094ea9cb76f17b.jpg
- test/images/KravMagaTraining658_jpg.rf.df43c606ae015c11200c906029c988de.jpg
- test/images/KravMagaTraining659_jpg.rf.266cadca8d44cf9ecb42ecb83034ca28.jpg
- test/images/KravMagaTraining661_jpg.rf.82c01ac3453ff226bf7d28e13f68a8ea.jpg
- test/images/KravMagaTraining682_jpg.rf.231ce6595ee3097a7f19f609164dc287.jpg
- test/images/KravMagaTraining688_jpg.rf.f273ddd07326639e5915508ff86cf751.jpg
- test/images/KravMagaTraining690_jpg.rf.5f79c127fdf1bc024e85c10e5d71ec0d.jpg
- test/images/KravMagaTraining691_jpg.rf.39c885c4bcea3b561185c5896edbce4b.jpg
- test/images/KravMagaTraining705_jpg.rf.d8b13c3ef8405bcb829cd96bdae7486d.jpg
- test/images/KravMagaTraining709_jpg.rf.6009bb6ab08c95dada29e42c8e54cbbc.jpg
- test/images/KravMagaTraining711_jpg.rf.e05567579edbd64e47ed57bb803fcdda.jpg
- test/images/KravMagaTraining713_jpg.rf.0ca7ccaffb0576c6fbf964f464914ae7.jpg
- test/images/KravMagaTraining716_jpg.rf.6728b1e1cb98f5c493e4331d13065491.jpg
- test/images/KravMagaTraining718_jpg.rf.88e030f26f7bfde2fd1838ee5a114369.jpg
- test/images/KravMagaTraining720_jpg.rf.d4ac49e858fbc25696e6d12cc50092c6.jpg
- test/images/KravMagaTraining725_jpg.rf.819853db560602a4a1447c8ebb782904.jpg
- test/images/KravMagaTraining726_jpg.rf.7a8dd0622408dbe6a381b61cee184f76.jpg
- test/images/KravMagaTraining727_jpg.rf.cea39d5888af24820eb152d529ffb9bc.jpg
[truncated: 9,700 more entries]
