# Supplementary material for: Improving video surveillance systems in banks using deep learning techniques
Source: Sci Rep. 2023 May 16;13:7911. doi: 10.1038/s41598-023-35190-9 (PMC10188611; doi:10.1038/s41598-023-35190-9)
Supplement: Supplementary file 2 — Supplementary Information 2. [file 41598_2023_35190_MOESM2_ESM.zip › README.dataset.txt]

# undefined > weapons_dataset_main
https://public.roboflow.ai/object-detection/undefined

Provided by undefined
License: CC BY 4.0

undefined
