# Supplementary material for: Improving video surveillance systems in banks using deep learning techniques
Source: Sci Rep. 2023 May 16;13:7911. doi: 10.1038/s41598-023-35190-9 (PMC10188611; doi:10.1038/s41598-023-35190-9)
Supplement: Supplementary file 2 — Supplementary Information 2. [file 41598_2023_35190_MOESM2_ESM.zip › README.roboflow.txt]

weapons - v2 weapons_dataset_main
==============================

This dataset was exported via roboflow.ai on June 29, 2022 at 10:30 PM GMT

It includes 5000 images.
D are annotated in YOLO v5 PyTorch format.

The following pre-processing was applied to each image:

No image augmentation techniques were applied.
