# Supplementary material for: Improving video surveillance systems in banks using deep learning techniques
Source: Sci Rep. 2023 May 16;13:7911. doi: 10.1038/s41598-023-35190-9 (PMC10188611; doi:10.1038/s41598-023-35190-9)
Supplement: Supplementary file 2 — Supplementary Information 2. [file 41598_2023_35190_MOESM2_ESM.zip › data.yaml]

train: ../train/images
val: ../valid/images

nc: 2
names: ['knife', 'pistol']
